# Supplementary material for: Association between whole-grain consumption, tryptophan metabolism and psychological distress: a secondary analysis of a randomised controlled trial
Source: Br J Nutr. 2024 Jun 3;132(3):330–40. doi: 10.1017/S0007114524001077 (PMC11473202; doi:10.1017/S0007114524001077)
Supplement: Liikonen et al. supplementary material 1 — Liikonen et al. supplementary material [file S0007114524001077sup001.xlsx]

## Sheet: Taul1
Online Resource 2. Association between the mean whole grain consumption during the WM and
tryptophan and its metabolites at week 24 of the WM in the whole study sample (model 2).
	R2	B	95 % CI	p
IPA
Whole grain consumption	0.795	27507.3	-35909.5, 90924.2	0.390
IAA#
Whole grain consumption	0.230	-9.7×10⁻⁵	-0.0, 0.0	0.948
IS
Whole grain consumption	0.317	8422.2	-26142.6, 42987.0	0.629
5-HIAA#
Whole grain consumption	0.489	0.0	-0.0, 0.0	0.915
Tryptophan
Whole grain consumption	0.313	1261.7	-10153.2, 12676.5	0.826
ILA
Whole grain consumption	0.501	1624.0	-8428.3, 11676.3	0.748
KYNA
Whole grain consumption	0.525	-593.2	-1375.8, 189.5	0.135
Serotonin
Whole grain consumption	0.332	-57.0	-730.5, 616.5	0.866
Kynurenine
Whole grain consumption	0.369	-6.5	-34.3, 21.3	0.642
Linear regression analysis was adjusted for age, sex, changes in metabolites
during weight loss, mean energy intake and weight change during the weight loss period.
# Log(natural) transformed values were used in the analysis.
5-HIAA = 5-hydroxyindoleacetic acid; IAA = indole-3-acetic acid; ILA =
indolelactic acid; IPA = indole propionic acid; IS = indoxyl sulphate; KYNA = kynurenic acid.
