# Supplementary material for: Association between whole-grain consumption, tryptophan metabolism and psychological distress: a secondary analysis of a randomised controlled trial
Source: Br J Nutr. 2024 Jun 3;132(3):330–40. doi: 10.1017/S0007114524001077 (PMC11473202; doi:10.1017/S0007114524001077)
Supplement: Liikonen et al. supplementary material 2 — Liikonen et al. supplementary material [file S0007114524001077sup002.xlsx]

## Sheet: Taul1
Online Resource 3. Sensitivity analysis results for the association between the mean whole grain consumption
during the WM and tryptophan and its metabolites at week 24 of the WM in the whole study sample (model 2).
	R2	B	95 % CI	p
IPA
Whole grain consumption	0.854	63898.6	-6980.4, 134767.5	0.076
IAA
Whole grain consumption	0.480	9188.6	-64594.0, 82971.1	0.805
IS
Whole grain consumption	0.403	-16588.6	-59108.2, 25931.0	0.439
5-HIAA#
Whole grain consumption	0.635	0.0	-0.0, 0.0	0.943
Tryptophan
Whole grain consumption	0.427	3210.3	-10890.5, 17311.0	0.651
ILA
Whole grain consumption	0.549	3744.2	-8873.1, 16361.4	0.556
KYNA
Whole grain consumption	0.541	-1129.1	-2148.0, -110,2	0.03
Serotonin
Whole grain consumption	0.471	-304.4	-1092.6, 483.7	0.444
Kynurenine#
Whole grain consumption	0.363	9.7×10⁻⁵	-0.0, 0.0	0.888
Linear regression analysis was adjusted for age, sex, changes in metabolites during
weight loss, mean protein intake and weight change during the weight loss period.
# Log(natural) transformed values were used in the analysis.
5-HIAA = 5-hydroxyindoleacetic acid; IAA = indole-3-acetic acid; ILA = indolelactic
acid; IPA = indole propionic acid; IS = indoxyl sulphate; KYNA = kynurenic acid.
