# Supplementary material for: Association between whole-grain consumption, tryptophan metabolism and psychological distress: a secondary analysis of a randomised controlled trial
Source: Br J Nutr. 2024 Jun 3;132(3):330–40. doi: 10.1017/S0007114524001077 (PMC11473202; doi:10.1017/S0007114524001077)
Supplement: Liikonen et al. supplementary material 3 — Liikonen et al. supplementary material [file S0007114524001077sup003.xlsx]

## Sheet: Sheet1
Online Resource 1. Metabolites identified based on metabolite-specific fragmentations patterns in tandem-MS (MS/MS)
Metabolite	Column	Mode	Mass	Retention time	Adduct	Level	Main m/z spectra	Reference	URL
Tryptophan	RP	neg	204.09	2.441	[M-H]-	II	188.0709, 146.0602, 159.0914, 118.0656, 74.0245	Metlin	https://metlin.scripps.edu/
Hydroxyindoleacetic acid	RP	pos	145.052	4.242	[M+H]+	II	146.0600, 128.0495, 118.0652	Metlin
Indoleacetic acid	RP	pos	175.063	5.272	[M+H]+	II	130.0649, 176.0711	Inhouse library
Indolelactic acid	RP	pos	205.073	4.81	[M+H]+	II	160.0761, 188.0709, 206.0809, 188.0656, 130.0650	Inhouse library
Indolepropionic acid	RP	pos	189.078	6.014	[M+H]+	II	130.0652, 172.0755, 190.0862, 55.0186	Inhouse library
Indoxyl sulfate	RP	neg	213.01	3.211	[M-H]-	II	212.0021, 79.9561, 80.9639, 132.0445	Inhouse library
Kynurenic acid	RP	pos	189.042	3.514	[M+H]+	II	190.0498, 162.0548	MoNA	https://mona.fiehnlab.ucdavis.edu/
Serotonin	HILIC	pos	176.094	1.626	[M+H]+	II	177.1326, 160.0751	HMDB	https://hmdb.ca/
Kynurenine	HILIC	pos	208.085	4.252	[M+H]+	II	136.0730, 164.0693, 94.0637, 209.0937	Inhouse library
